# Supplementary material for: Lung-Selective Delivery of mRNA-Encoding Anti-MERS-CoV Nanobody Exhibits Neutralizing Activity Both In Vitro and In Vivo
Source: Vaccines (Basel). 2024 Nov 24;12(12):1315. doi: 10.3390/vaccines12121315 (PMC11680347; doi:10.3390/vaccines12121315)
Supplement: Supplementary file 1 [file vaccines-12-01315-s001.zip]

Archive with 1 entries (1 files):
- vaccines-3276369-supplementary.pdf
